# Supplementary material for: Low-Dose Pesticides Alter Primary Human Bone Marrow Mesenchymal Stem/Stromal Cells through ALDH2 Inhibition
Source: Cancers (Basel). 2021 Nov 14;13(22):5699. doi: 10.3390/cancers13225699 (PMC8616329; doi:10.3390/cancers13225699)
Supplement: Supplementary file 1 [file cancers-13-05699-s001.zip]

Archive with 1 entries (1 files):
- cancers-1408394-supplementary.pdf
